# Supplementary material for: Outburst floods provide erodability estimates consistent with long-term landscape evolution
Source: Sci Rep. 2018 Jul 12;8:10573. doi: 10.1038/s41598-018-28981-y (PMC6043526; doi:10.1038/s41598-018-28981-y)
Supplement: Supplementary file 1 — Supplementary Table 1 [file 41598_2018_28981_MOESM1_ESM.xlsx]

## Sheet: Sheet1
Outburst floods provide erodability estimates consistent with long-term landscape evolution Daniel Garcia-Castellanos, Jim E. O'Connor. Scientific Reports, 2018
Observed parameters for outburst floods triggered by lake overtopping. Supplementary Table 1. Parameters observed for outburst floods triggered by lake overtopping. Values include the area of the source lake, the outlet lithology, and estimations of the peak discharge based on flow reconstruction from geologic evidence (transport competence, paleostage indicators) and direct measurement for dam f…
See also Table 8.1 in O'Connor et al. (in: Burr et al., 2009)					UPPER BASIN (source)				LOWER BASIN (sink)			WATER FLOW					OUTLET						n=	0.035				Erodability proxy (calculated)			Color Code:
Flood	Location	Type	Mechanism of initiation	Time	lake depth (dam height above lake bottom, equiv. to lake impoundment)	lake volume	lake area before flood	elevation (initial lake level)	volume	area	elevation (initial base level)	Incision/lake level fall/outlet depth	Vol.released	Peak discharge	Qp Method	Duration of flood	Lithology group	Lithology	Width of the flooding channel (final, present)	Slope (initial channel)	Reference	Comments	default S=	0.1	Cz=	40		from Qp, Eq.17	from Qp2 Eq.9		Observations	Parameters
				t			Al	Zl						Qp			see table 2 for legend		W	S			g=	9.81	rho_w=	1000		m yr-1 Pa-1	m yr-1 Pa^-a
				date / ky BP	m	m3	m2	m	m3	m2	m	m	m3	m3/s		days	scale: see sheet on erodability measures		m				kw'=	4	kw=	1.2		1	1.5
Zanclean	Gibraltar	Tectonic	Overtopping (+sapping? +capture?)	5330	5000	1.34e+18	360000000000000	0	3770000000000000	2510000000000	-1500	400	2000000000000000	100000000	dynamic erosion-discharge feedback (peak)	730.48	2.5	Paleogene cemented siliciclastic flysch	5000	0.01		Discharge obtained from an erosion model					sink-limited-->	0.0319519	0.000194688
English Channel	W Europe	Tectonic		115			100000000000	0	1.34e+18	360000000000000	-60	20	2000000000000	600000			4.5	Cretaceous Chalk	7000	0.0002	Gupta, 2007						slope known-->	0.786915	0.000631356
Lake Bonneville	USA, Great Basin	Tectonic	Overtopping (+sapping?)	14.5	300	6500000000000	52000000000	1555	1.34e+18	360000000000000	100	108	4750000000000	1000000	Step backwater	14	3.5	Paleozoic limestone covered by alluvium and cemented conglomerates	1200	0.001	Jarrett and Malde (1987), O’Connor, 1993, Gilbert, Janecke & Oaks, 2011						slope known-->	0.563205	0.0014894
Alvord Basin, Crooked Creek	USA, OR	Tectonic		13.5	69	40000000000	940000000	1292				12	11300000000	10000			5	Sand? Alluvium? Bedrock? Basalt?	350	0.00253846	Carter, Ely, O'Connor, Fenton (2006)						slope known-->	0.821918	0.0130583
Tangjiashan Sichuan Quake Lake	China	Landslide dams	Overtopping	2008-05-12	23	316000000	6.86957e+06					26	170000000	6500		0.375	7	earth, soil landslide, gravelly soil in the upper layer and cataclasite in the lower layer, 20e6 m3 of rock	100	0.14944	Wang et al (2008), Chenxiao Tang (2012) says "final breach width 100 m". Ning et al., 2009 give volume. Included by G-C	A similar lake in the same province that formed 222 years earlier caused one of the worst landslide-related disasters in history. On June 10, 1786 a landslide dam on Sichuan's Dadu River, created by an earthquake ten days earlier, burst and caused a flood that extended 1400 km downstream and killed 100,000 people.[5]					slope known-->	3.13371	1.50401
Towada caldera	NE Japan	Caldera	Overtopping	13	327	5000000000	69000000	490				90	6000000000	160000	several, including boulder drag		6	Ignimbrite	50	0.021	Kataoka (2011)	Erosion rate based on fitting calculated peak discharge!. Boulders of up to 6 m in diameter (long axis)					slope known-->	11.3787	0.539278
Rio San Pedro	Chile	Landslide dams	Overtopping	1960-07-25	40	2500000000	62500000					40	2500000000	7450	Unknown, but complete hydrograph presented	1.25	6	Landslide			Davis and Karzulovic (1963), Weischet (1963), Pena and Klown (1989)	Davis and Karzulovic (1963) report new lake 26.5 m high before overtopping artificial outlet channel, Blockage downstream for Lago Rinihue, but lake engulfed, Vo and V are for only the water impounded by blockage						0.519862	0.174581
Dong River	China	Landslide dams	Overtopping	1966-05-01	51	2700000	125000					20	2500000	560	Unknown, 2-hr average	0.166667	6	Landslide			Li et al. (1986), Costa and Schuster (1991)	Complete breach in 4 hours, triggered by large rainfall inflow, breach depth estimated from fig. 11						51.5677	31.0012
Yalong River	China	Landslide dams	Overtopping	1967-06-17	175	680000000	7.27273e+06					88	640000000	53000	Manning equation, 6 km downstream	0.541667	6	Landslide			Li et al. (1986), Chen et al. (1992)	Breach mostly developed in 5.5 hr, although Chen et al. modeling suggests full breach development in 2.5 hours						15.2281	3.28872
Rio Paute	Ecuador	Landslide dams	Overtopping	1993-05-10	83	210000000	4625000					40	185000000	8250	Reservoir outflow, 5-min average	0.25	6	Landslide			Plaza Nieto and Zevallos, (1994), Canuti et al. (1994)	Partly manipulated overflow, intense breaching followed retrograde erosion of landslide						7.48759	2.45744
Rio Pisque	Ecuador	Landslide dams	Overtopping	1990-01-26	45	3600000	83333.3					30	2500000	480	Unknown	0.145833	6	Landslide			Plaza-Nieto et al.(1990), Zevallos-Moreno (1993 written communication)	Breach rate 0.0024 m/s for 3.5 hours of most intense erosion, failed by headward erosion of overtopped construected outlet channel, flood data for "main flood"						70.2469	43.7211
Birehi Ganga River	India	Landslide dams	Overtopping	1894-08-25	237	440000000	2375000					120	285000000	56650	Reservoir outflow, 1-hr average	0.0416667	6	Landslide			Lubbock (1894), Strachey (1894), Malde (1968), Costa (1988), Costa and Schuster (1991)	Landslide volume from dimensions in Strachey (1894)						48.6134	10.3426
Issyk River	Kazajstan (not Kyrgyzstan as in O'Connor & Beebee)	Landslide dams	Overtopping triggered by wav	1963-07-08	55	126000000	2.29091e+06					55	126000000	1000	Unknown	1	6	Landslide			Gerasimov (1963), Schuster (2002)	Retrograde erosion, triggered by overtopping by flood wave from upstream breached moraine dam						4.04261	2.13307
Naranjo River (Colima)	Mexico	Landslide dams	Overtopping?	18.5 ka	150	1000000000	6.66667e+06					150	1000000000	3500000	Superelevation of debris flow, 10 km downstream		6	Volcanic debris avalanche			Capra and Macias, 2002	Outlier; avalanche, filled canyon for 25 km, flow eroded 1.5e9 from debris avalanche						227.931	19.1749
Poerua River	New Zealand	Landslide dams	Overtoppping	1999-10-12	80	6000000	88888.9					45	4000000	2500	Multiple, conveyance, 1-d modeling, 5.5 km downstream, perhaps some bulking up		6	Landslide			Hancox et al. 2005	Landslide volume 10-15 million, Lake volume 5-7 million						184.729	79.3126
Tunawaea Stream	New Zealand	Landslide dams	Overtopping	1992-07-22	50	900000	34054.1					18.5	630000	160	Dam-break modeling fitted to gage record	0.0625	6	Landslide			Jennings et al. (1993), Webby and Jennings (1994)	Discharge for breakout only, river flow subtracted						86.512	68.9434
Bairaman River	Papua New Guinea	Landslide dams	Overtopping	1986-09-12	130	50000000	571429					70	40000000	25000	Conveyance, 1 km downstream	0.0715278	6	Landslide			King et al., 1989, lndslide vol: 1.80E+08 m3	Landslide volume eroded twice total water volume, human induced overtopping						121.177	30.9904
Indus River	Pakistan	Landslide dams	Overtopping by landslide	1841-06	150	1200000000	8000000					150	1200000000	57000	Estimate by Hewitt	1	6	Landslide			Hewitt (1968), Shroder et al. (1991)	Shroder et al. report 540,000 m3/s, but value implausible, Hewitt reported drained in 24 hr, overtopping triggered by landslide generated wave						14.4878	3.07804
Rio Mantaro	Peru	Landslide dams	Overtopping	1945-10-28	96.3	315000000	5.37634e+06					55.8	300000000	50000	Manning equation applied by authors, 90 km downstream, based on data in Snow	0.291667	6	Landslide			Snow (1964)	Lake volumes calculated from Snow data						19.8627	4.34625
Rio Mantaro	Peru	Landslide dams	Overtopping	1974-06-06	170	670000000	4.6729e+06					107	500000000	10000	Reservoir outflow	0.5	6	Landslide			Lee and Duncan (1975)							8.35764	2.6268
Ching-Shui	Taiwan	Landslide dams	Overtopping	1951-05-18	217	157000000	600000					200	120000000	5360	"average discharge" drawdown?	0.25	6	Landslide			Chang (1984), Hung (2000)	Also reported as Chin-Shui-Chi River, dam formed from two failures, breach depth from inspection of figs. 3 and 4 of Hung, 2000						44.0805	15.9415
Ching-Shui	Taiwan	Landslide dams	Overtopping	1979-08-24	90	40000000	444444					90	40000000	7780	Slope-area, unknown location		6	Landslide			Chang (1984), Taiwan Council for Economic Development, 1993 written comm. to J.E. Costa	Also reported as Chin-Shui-Chi River						75.1129	24.9797
Yigong River	Tibet	Landslide dams	Overtopping	2000-06-10	55.1	3000000000	5.55556e+07					54	3000000000	120000	Gaged, 17 km downstream		6	Landslide			Shang et al. (2003)							3.32224	0.596978
Trib. of Granite Creek	USA, Alaska	Landslide dams	Overtopping	1971-08-10	26	25200000	969231					26	25200000	1660	Slope-area, 11 km downstream		6	Landslide			Lamke (1972), Costa (1988)	Lake volume estimated from reported dimensions						13.1163	6.1749
Foreman Creek	USA, California	Landslide dams	Unknown	1982-01-04	7	2000	285.714					7	2000	80	Gaged?		6	(misfit)			Weber et al. (1986)							6686.05	6227.56
Navarro River	USA, California	Landslide dams	Unknown	1995-03-23	8.5	770000	98727.3					5.5	543000	180	Gage, ~20 km downstream		6	Landslide			Sowma-Bawcom (1996)	Breach depth estimated from reported post-breach lake data.						32.1202	24.9279
Polallie Creek	USA, Oregon	Landslide dams	Overtopping	1980-12-25	10.6	105000	9905.66					10.6	105000	1133	Mean of slope-conveyance measurement range		6	Landslide			Gallino and Pierson (1985)	Total debris flow discharge (850-1400 cms) from downstream (0.0.5 km) slope-conveyance						1010.84	518.588
N. Fork Toutle River	USA, Washington	Landslide dams	Overtopping	1980-08-27	9	350000	34444.4					9	310000	450	Visual estimate at breach	0.0277778	6	Landslide			Jennings et al. (1981), Costa and Schuster (1991)							163.233	103.081
N. Fork Toutle River	USA, Washington	Landslide dams	Overtopping	1992-01-20	4.5	2500000	548889					4.5	2470000	477	Unknown		6	Landslide			Costa and Schuster (1991)	Jackson Lake, triggered by inflow of North Fork Toutle River						10.6233	6.6212
Gros Ventre River	USA, Wyoming	Landslide dams	Overtopping	1927-05-18	70	80000000	3600000					15	54000000	1700	Gaged, 240 km downstream		6	Landslide			Malde (1968)							3.58425	1.67838
Keppel Cove Tarn,	Great Britain	Moraine Dams	Overtopping	1927-10-29	10	124000	12400					10	124000	108	Step-backwater, 0.1 km downstream		6	Moraine			Carling and Glaister (1987)	Overtopping triggered by precipitation						185.84	161.794
Diller Gl., Wychus Ck.	USA, Oregon	Moraine Dams	Overtopping by excess precip.	1970-09-07	22.4	320000	14285.7					22.4	320000	280	Debris flow estimate, 0.8 km downstream		6	Moraine			O'Connor et al. (2001)	Debris flow						292.578	205.577
Collier Gl., White Branch.	USA, Oregon	Moraine Dams	Overtopping by excess meltwater?	1942-07-01	10	670000	85185.2					5.4	460000	500	Debris flow estimates, 0.5 km and 1.4 km downstream		6	Moraine			O'Connor et al. (2001)	Debris flow						70.4956	43.4748
Tadami River (Numazawako),	Japan	Volcanogenic valley blockage	Overtopping	5 ka	100	1700000000	2.28571e+07					70	1600000000	27000	Mean of 5 competence estimates 11.4-17.8 km downstream		6	Ignimbrite			Kataoka et al., in press	15 km of valley filled by ignimbrite						3.17871	0.798982
Magdalena River (El Chichon),	Mexico	Volcanogenic valley blockage	Overtopping	1982-05-26	10	48000000	4800000					10	48000000	11000	Calibrated dam-break modeling	0.0625	6	Pyroclastic flow			Macias et al. (2004)	Dammed 10 m above previous level by hot pyroclastic flow, Lake emptied in 1-2 hours						8.63573	2.65662
Tarawera River	New Zealand	Volcanogenic valley blockage	Unknown	AD 1315	118	4000000000	42500000					40	1700000000	500000	Competence		6	Pyroclastic flow			Hodgson and Nairn (2005)	Dammed 30 m above previous level by pyroclastic flow, present lake depth from http://www.ebop.govt.nz/Water/Lakes/Lake-Statistical-Information.asp						10.5959	1.38106
Tarawera River	New Zealand	Volcanogenic valley blockage	Unknown	AD 1904	91	2440000000	4.1791e+07					3.35	140000000	700	Gaged		5	reworked pyroclastic flow			Hodgson and Nairn (2005)	Dammed 12.8 m by reworked pyroclastic material, released volume estimated by multiplying reported lake area by lake fall						0.177326	0.101384
Marella River (Mapanuepe Lake)	Philipines	Volcanogenic valley blockage	Overtopping	1991-08-25	15		600000					6	3600000	530	Measured, but not sure where		5	Lahar from pyroclastic flow			Umbal and Rodolfo, 1996	Dammed by lahars generated from pyroclastic flows						10.3799	6.3179
Marella River (Mapanuepe Lake)	Philipines	Volcanogenic valley blockage	Overtopping	1991-09-21	24	75000000	723077					6.5	4700000	650	Measured, but not sure where		5	Lahar from pyroclastic flow			Umbal and Rodolfo, 1996	Dammed by lahars generated from pyroclastic flows						9.7849	5.68846
Marella River (Mapanuepe Lake)	Philipines	Volcanogenic valley blockage	Overtopping	1991-10-12	22	40000000	720000					2.5	1800000	390	Measured, but not sure where		5	Lahar from pyroclastic flow			Umbal and Rodolfo, 1996	Dammed by lahars generated from pyroclastic flows						7.1409	4.65701
Colorado River	USA, Colorado	Volcanogenic valley blockage	Unknown	165 ka	302	11000000000	3.64238e+07					302	11000000000	530000	Step-backwater		6	Lava flow, Hyaloclastite Dam			Fenton et al. (2006)	Dam height 140-366 m, Q 2.3-5.3 e5 , flood data from "scenario A" of Fenton et al.						12.822	1.64945
Williamson River (Mazama)	USA, Oregon	Volcanogenic valley blockage	Unknown	~7.6 ka	21	6500000000	3.35294e+08					17	5700000000	13000	Competence		6	Pyroclastic flow			Conaway (1999)	Existing lake further dammed 12 m by pyroclastic flow, lake eroded divide below previous outlet						0.137233	0.0406598
Pinatubo Caldera	Philippines	Calderas / crater lakes	Overtopping enhanced by heavy rain	2002-07-10	175	161000000	2.82609e+06					23	65000000	3000	Unknown		5	volcanic breccia			Lagmay et al., 2007, Antonia et al., 2003							6.51156	2.68335
Mhlanga	South Africa	Breached Estuary			2.5	750000	300000					2.5	750000	210	Water-level recording		7	Estuary sand?	30		Parkinson and Stretch, 2007 (Table 2)							11.6395	8.72529
Wamberal	South Africa	Breached Estuary			2.8	1375000	491071					2.8	1375000	105	Water-level recording		7	Estuary sand?			Parkinson and Stretch, 2007 (Table 2)	Artificially breached						4.61072	4.03966
Bot	South Africa	Breached Estuary			2.7	30000000	1.11111e+07					2.7	30000000	330			7	Estuary sand?			Parkinson and Stretch, 2007 (Table 2)							0.416854	0.282268
Malpasset	France	Constructed dam		1959-12-02	66.5	55000000	827068					66.5	55000000	45000	2-d-dam-break model		6.5	Earthen+Rockfill			Valiani, A., Caleffi, V. and Zanni, A. (2002)	Concrete Arch						120.889	27.0868
St. Francis	USA, California	Constructed dam	Mass movement?	1928-03-12	60		785000					60	47100000	36830	Step-backwater, 2.1 km downstream		6.5	Earthen+Rockfill			Costa, 1988, Rogers, 1992, Rogers and McMahon, 1993, Rogers website: http://web.mst.edu/~rogersda/st_francis_dam/reassessment_of_st_francis_dam_failure.pdf	Concrete Gravity, Q from Roger's website						112.377	26.3405
Oros	Brazil	Constructed Dams (Earthen and Rockfill)	Overtopping	1960-03-26	35.8	660000000	1.84358e+07					35.8	660000000	9630	Unknown	0.354167	6.5	Earthen+Rockfill			MacDonald and Langridge-Monopolis (1984), Costa (1988), Froelich (1995), Wahl (1998)							2.06907	0.655848
Salles Oliveira	Brazil	Constructed Dams (Earthen and Rockfill)	Overtopping	1977	38.4	71541947	1.86307e+06					38.4	71541947	7200	Unknown	0.0833333	6.5	Earthen+Rockfill			Wahl (1998)							17.0716	5.7772
Lake Ha! Ha!	Canada, Quebec	Constructed Dams (Earthen and Rockfill)	Overtopping	1996-07-19			5.66038e+06					10.6	60000000	1020	Lake drawdown, includes 160 inflow		7	Earthen dike, increasing level of lake			Capart and others, 2007	Earthen dike, increasing level of lake						1.65653	0.870178
Butler	USA, Arizona	Constructed Dams (Earthen and Rockfill)	Overtopping	1982			332402					7.16	2380000	810	Slope-area, 600 m downstream		7	Earthen+Rockfill			Froelich (1995)							24.4236	13.5127
Puddingstone	USA, California	Constructed Dams (Earthen and Rockfill)	Overtopping	1926-04-07	15.2	617000	40592.1					15.2	617000	480	Reservoir outflow, 15 min average	0.0104167	7	Earthen+Rockfill			Ponce (1982), Froehlich (1995), Wahl (1998)							144.213	89.757
Castlewood	USA, Colorado	Constructed Dams (Earthen and Rockfill)	Overtopping	1933-08-03	21.6	6170000	285648					21.6	6170000	3570	Reservoir outflow, 15 min average	0.01375	7	Earthen+Rockfill			MacDonald and Langridge-Monopolis (1984), Costa (1988), Froelich (1995), Wahl (1998)							71.8218	28.461
Schaeffer	USA, Colorado	Constructed Dams (Earthen and Rockfill)	Overtopping	1921-06-05	30.5	4440000	145574					30.5	4440000	4500	Slope-area, 13 km downstream	0.0208333	7	Earthen+Rockfill			Costa (1988)							162.871	61.2654
Swift	USA, Montana	Constructed Dams (Earthen and Rockfill)	Overtopping	1964-06-08	57.6	37000000	772443					47.9	37000000	25000	Slope-area, 27 km downstream	0.0208333	7	Earthen+Rockfill			MacDonald and Langridge-Monopolis (1984), Costa (1988), Wahl (1998)							89.643	22.9257
Elk City	USA, Oklahoma	Constructed Dams (Earthen and Rockfill)	Overtopping	1936-05-01	9.44	1180000	125000					9.44	1180000	610	Unknown		7	Earthen+Rockfill			Ponce (1982), Wahl (1998)							54.399	32.0801
Laurel Run	USA, Pennsylvania	Constructed Dams (Earthen and Rockfill)	Overtopping	1977-07-20	14.1	555000	39361.7					14.1	555000	1050	Slope-area, 1.6 km downstream		7	Earthen+Rockfill			MacDonald and Langridge-Monopolis (1984), Costa (1988), Froelich (1995), Wahl (1998)							242.571	126.595
North Branch Trib.	USA, Pennsylvania	Constructed Dams (Earthen and Rockfill)	Overtopping	1977-07-20	5.5	22000	4000					5.5	22000	29.4	Slope-area		7	Earthen+Rockfill			MacDonald and Langridge-Monopolis (1984), Costa (1988), Wahl (1998)							255.462	298.052
Otto Run	USA, Pennsylvania	Constructed Dams (Earthen and Rockfill)	Overtopping	1977-07-20			1275.86					5.8	7400	60	Slope-area		7	Earthen+Rockfill			MacDonald and Langridge-Monopolis (1984), Costa (1988), Wahl (1998)							1250.87	1243
South Fork (Johnsntown)	USA, Pennsylvania	Constructed Dams (Earthen and Rockfill)	Overtopping	1889-05-31	24.6	18900000	768293					24.6	18900000	8500	Reservoir outflow, 30-min average	0.03125	7	Earthen+Rockfill			McCullough 1968, MacDonald and Langridge-Monopolis (1984), Costa (1988), Froelich (1995)							45.923	14.9711
South Fork Tributary	USA, Pennsylvania	Constructed Dams (Earthen and Rockfill)	Overtopping, from upstream dam failure	1977		3700	66.6667					1.83	122	122	Slope-area			Earthen+Rockfill			Wahl (1998)	Excluded because a very large inflow from upstream helped with dam failure						37302.4	31597.2
Goose Creek	USA, South Carolina	Constructed Dams (Earthen and Rockfill)	Overtopping	1916-07-16			7.73723e+06					1.37	10600000	565	Unknown	0.0208333	7	Earthen (clay)			Ponce (1982), MacDonald and Langridge-Monopolis (1984), Wahl (1998)	Reported discharge seems implausible (Wahl, 1998)						0.837751	0.502629
FAFUM	Germany	Physical simulation of natural and constructed dam breaches	Overtopping		0.22	6.95	28.4375					0.16	4.55	0.024	Calibrated weir		9	Sand			Bechteler and Kulisch (1994)							422.095	2438.97
IMPACT Lab. Trial, Test 5, Series 1	Great Britain	Physical simulation of natural and constructed dam breaches	Overtopping	2002	0.5	180	360					0.5	180	0.78	measured		7				Breach Formation (WP2) Technical Report, Dec. 2004 [www.IMPACT-project.net], accessed Feb. 13, 2008	One representative experiment, Series 1, test 5, intended to be equivalent to Field test #2						293.715	775.441
Poerua prototype	New Zealand	Physical simulation of natural and constructed dam breaches	Overtopping		0.65	0.7	1.35714					0.35	0.475	0.013	Measured	0.0104167	9				Davies et al. 2007	Many other runs, but best to get raw data						6029.19	39991.3
IMPACT Field test 2	Norway	Physical simulation of natural and constructed dam breaches	Overtopping	2002-10-01	5	33000	6600					5	33000	118	measured		7	gravel			Vaskinn et al. 2004, Breach Formation (WP2) Technical Report, Dec. 2004 [www.IMPACT-project.net], accessed Feb. 13, 2008	Breach experiment homogenous gravel dam						369.022	314.936
IMPACT Field test 3	Norway	Physical simulation of natural and constructed dam breaches	Overtopping	2003-08-21	6	65000	10833.3					6	65000	220	measured	0.00694444	7	Rockfill with moraine core			Vaskinn et al. 2004, Breach Formation (WP2) Technical Report, Dec. 2004 [www.IMPACT-project.net], accessed Feb. 13, 2008							331.835	246.162
A-1	Thailand	Physical simulation of natural and constructed dam breaches	Overtopping		0.6	28	46.6667					0.6	28	0.6	Measured		8	Homogenous earthfill			Chinnarasri et al. 2004							1923.13	5386.01
A-2	Thailand	Physical simulation of natural and constructed dam breaches	Overtopping		0.6	28	46.6667					0.6	28	0.284	Measured		8	Homogenous earthfill			Chinnarasri et al. 2004							1205	3993.32
A-3	Thailand	Physical simulation of natural and constructed dam breaches	Overtopping		0.6	28	46.6667					0.6	28	0.463	Measured		8	Homogenous earthfill			Chinnarasri et al. 2004							1635.5	4855.56
B-1	Thailand	Physical simulation of natural and constructed dam breaches	Overtopping		0.6	28	46.6667					0.6	28	0.178	Measured		8	Homogenous earthfill, finer			Chinnarasri et al. 2004							899.862	3312.64
B-2	Thailand	Physical simulation of natural and constructed dam breaches	Overtopping		0.6	28	46.6667					0.6	28	0.404	Measured		8	Homogenous earthfill, finer			Chinnarasri et al. 2004							1501.94	4597.9
B-3	Thailand	Physical simulation of natural and constructed dam breaches	Overtopping		0.6	28	46.6667					0.6	28	0.363	Measured		8	Homogenous earthfill, finer			Chinnarasri et al. 2004							1404.77	4405.24
C-1	Thailand	Physical simulation of natural and constructed dam breaches	Overtopping		0.6	28	46.6667					0.6	28	0.347	Measured		7	Homogenous earthfill, clay lining			Chinnarasri et al. 2004							1365.74	4326.52
C-2	Thailand	Physical simulation of natural and constructed dam breaches	Overtopping		0.6	28	46.6667					0.6	28	0.44	Measured		7	Homogenous earthfill, clay lining			Chinnarasri et al. 2004							1584.24	4757.6
C-3	Thailand	Physical simulation of natural and constructed dam breaches	Overtopping		0.6	28	46.6667					0.6	28	0.405	Measured		7	Homogenous earthfill, clay lining			Chinnarasri et al. 2004							1504.26	4602.45
ARS Embankment 1, Soil 1	USA, Oklahoma	Physical simulation of natural and constructed dam breaches	Overtopping	2000?	1.83	4000	2185.79					1.83	4000	5.5	Measured		9	Sandy soil	0.5	0.5	Hanson et al., 2003							163.979	278.965
ARS Embankment 1, Soil 2	USA, Oklahoma	Physical simulation of natural and constructed dam breaches	Overtopping	2000?	1.83	4000	2185.79					1.83	4000	0.8	Measured		8	Fine soil			Hanson et al., 2003							49.1465	129.015
ARS Embankment 2, Soil 1	USA, Oklahoma	Physical simulation of natural and constructed dam breaches	Overtopping	2000?	1.22	4000	3278.69					1.22	4000	2	Measured		9	Sandy soil			Hanson et al., 2003							58.0916	124.087
ARS Embankment 2, Soil 2	USA, Oklahoma	Physical simulation of natural and constructed dam breaches	Overtopping	2000?	1.22	4000	3278.69					1.22	4000	1	Measured		8				Hanson et al., 2003							37.6678	94.0402
ARS FS#1	USA, Oklahoma	Physical simulation of natural and constructed dam breaches	Overtopping	1999	1.83	4000	2185.79					1.83	4000	5.8	Measured		8				Hahn et al., 2000							169.513	284.955
USGS St. Andrews exper. #4	Oregon	Physical simulation of natural and constructed dam breaches	Overtopping	2012	1	11	27					1	11	0.17	Measured		8	Compacted sand			Walder et al., 2015							1511.25	5621.2
