# Supplementary material for: Outburst floods provide erodability estimates consistent with long-term landscape evolution
Source: Sci Rep. 2018 Jul 12;8:10573. doi: 10.1038/s41598-018-28981-y (PMC6043526; doi:10.1038/s41598-018-28981-y)
Supplement: Supplementary file 2 — Supplementary Table 2 [file 41598_2018_28981_MOESM2_ESM.xlsx]

## Sheet: Hoja1
Outburst floods provide erodability estimates consistent with long-term landscape evolution Daniel Garcia-Castellanos, Jim E. O'Connor. Scientific Reports, 2018
Supplementary Table 2. Erodability values derived from erosion rate measurements of river incision and experiments on rocks and soils, for a values of 1 and 1.5 (equation 4). The lithological categories are specified in this file.
RIVER STUDIES and EXPERIMENTS obtaining erodability parameters									Categories: 1 metamorphic, crystalline basement, granite, basalt, dolomite; 2 pre-tertiary basement, limestone, schist; 3 cemented sandstones, tertiary sediment; 4 consolidated alluvium, lava flows; 5 marls, unconsolidated alluvium; 6 rock landslide, shales, pyroclastic flows, moraines; 7 tephra, cohesive soil, overcompacted earth; 8 compacted sand; 9 uncompacted sand
Shear stress model (Howard and Kerby, 1983)
		Lithology group	a	τc	ke	reference	comments
Location	Lithology	0	[unitless]	Pa	m yr-1 Pa^-a
Himalaya Siwaliks	Schists	2	1		1e-05	Lavé & Avuac, 2001
	Neogene cemented sandstones	2	1	30	0.00015
Himalaya, Nepal	Metamorphic phyllites	1	1		#0.0000001	Wobus et al., 2005	Disregarded: Assuming present discharge conditions and slope?
	Schists	1.5	1		#0.0002
Fall Creek, NY	Devonian shale	2	1	152	0.0019	Snyder et al., 2003
	Siltstone	2	1	105	3.6e-05
-	Beddrock	2.5	1		0.0002	Howard (1994)	Via Sklar & Dietrich (2006)
Virginia	Badland, tertiary unconsolidated seds.		0.93		0.00041	Howard & Kerby (1983)	Via Sklar & Dietrich (2006)
Strait of Gibraltar	Paleogene flysch	2.5	1		0.011	Garcia-Castellanos et al., 2009	Based on fit of erosional features related to the Zanclean flood
Experimental	Sediment	4	1		0.001	Sklar & Dietrich (2006)
Diverse			1	30	0.00025	Turowski et al., 2009	Dismissed: not clear if any incision data are actually fit; not clear the channel rock
Liwu, Taiwan	Covered bedrock	2	1		0.00032	Lague, JGR, 2010
Western Alps	Crystalline basement, no cover	1	1		0.00028	Valla, JGR, 2010
	With cover	2	1		0.0005
Diverse	Soil from earth enbankments	8	1	1	#0.0016	Courivaud et al., 2010	Disregarded: Too much discrepancy in a similar soil
		8	1	200	#1600
Sichuan Landslide	Compacted, freshly deposited landslide soils	6	1	0.3	0.12	Chang, 2011
	Normal landsslide soil	6	1		2.5
	Loosened, freshly deposited landslide soils	6	1	6	31
Diverse	Unconsolidated soil	8	1		18	Elliot et al., 1989
		8	1		40
Diverse	Compacted soil	7	1	1.2	500	Fujisawa, 2008
		7	1	1.6	4400
Lab for cohesive soils	Silty sand	7	1	0.031	277.699	Al-Madhhachi et al., 2013
	Clayey sand	7	1	0.687	12.3071
Taiwan	Massive quartzite	1	1		0.00372555	Hartshorn et al., 2002	LiWu river
	Schists	2	1		0.0026298
Fall Creek, NY	Devonian shale, siltstone	4	1.43	150	0.00013	Snyder et al., 2003
		3	1.43	95	2.4e-05
San Gabriel Mnts., CA	Crystalline basement (anorthosite,schist, and granite)	1.5	1.5	45	0.00014	DiBiase & Whipple, 2011
Strait of Gibraltar	Oligocene flysch	2.5	1.5		0.00013	Garcia-Castellanos et al., 2009	Based on fit of erosional features related to the Zanclean flood
Betics-Rif	Betic bedrock	2.5	1.5		2e-06	Garcia-Castellanos & Villaseñor, 2011	Assuming equilibrium between tectonic uplift and erosion during Messinian salinity crisis
Appennines	Mesozoic limestone	2	1.5		8e-06	Attal et al., 2008
Taiwan	Massive quartzite	1	1.5		0.000117812	Hartshorn et al., 2002	LiWu river
	Schists	2	1.5		8.31616e-05
References for this table:
1	Lague, D. Discharge, discharge variability, and the bedrock channel profile. J. Geophys. Res. 110, 1–17 (2005).
2	Lamb, M. P. & Fonstad, M. A. Rapid formation of a modern bedrock canyon by a single flood event. Nat. Geosci. 3, 477–481 (2010).
3	DiBiase, R. A. & Whipple, K. X. The influence of erosion thresholds and runoff variability on the relationships among topography, climate, and erosion rate. J. Geophys. Res. 116, (2011).
4	Sklar, L. S. & Dietrich, W. E. The role of sediment in controlling steady-state bedrock channel slope: Implications of the saltationâ€“abrasion incision model. Geomorphology 82, 58–83 (2006).
5	Snyder, N. P. Importance of a stochastic distribution of floods and erosion thresholds in the bedrock river incision problem. J. Geophys. Res. 108, (2003).
6	O’Connor, J. E. & Beebee, R. A. Floods from natural rock-material dams. Megaflooding Earth Mars 128 (2009).
7	O’Connor, J. E., Clague, J. J., Walder, J. S., Manville, V. & Beebee, R. A. in Treatise on Geomorphology 475–510 (Elsevier, 2013).
8	Finnegan, N. J., Schumer, R. & Finnegan, S. A signature of transience in bedrock river incision rates over timescales of 10(4)-10(7) years. Nature 505, 391–4 (2014).
9	Baynes, E. R. C. et al. Erosion during extreme flood events dominates Holocene canyon evolution in northeast Iceland. Proc. Natl. Acad. Sci. 112, 2355–2360 (2015).
10	Lague, D. Reduction of long-term bedrock incision efficiency by short-term alluvial cover intermittency. J. Geophys. Res. 115, (2010).
11	Lang, K. A., Huntington, K. W. & Montgomery, D. R. Erosion of the Tsangpo Gorge by megafloods, Eastern Himalaya. Geology 41, 1003–1006 (2013).
12	O’Connor, J. E., Duda, J. J. & Grant, G. E. 1000 dams down and counting. Science 348, 496–497 (2015).
13	Dai, F. C., Lee, C. F., Deng, J. H. & Tham, L. G. The 1786 earthquake-triggered landslide dam and subsequent dam-break flood on the Dadu River, southwestern China. Geomorphology 65, 205–221 (2005).
14	Wu, Q. et al. Outburst flood at 1920 BCE supports historicity of China’s Great Flood and the Xia dynasty. Science 353, 579–582 (2016).
15	Stone, R. Peril in the Pamirs. Science 326, 1614–1617 (2009).
16	Kataoka, K. S. Geomorphic and sedimentary evidence of a gigantic outburst flood from Towada caldera after the 15ka Towadaâ€“Hachinohe ignimbrite eruption, northeast Japan. Geomorphology 125, 11–26 (2011).
17	House, P. K., Pearthree, P. A. & Perkins, M. E. in Special Paper 439: Late Cenozoic Drainage History of the Southwestern Great Basin and Lower Colorado River Region: Geologic and Biotic Perspectives 439, 335–353 (Geological Society of America, 2008).
18	Garcia-Castellanos, D. et al. Catastrophic flood of the Mediterranean after the Messinian salinity crisis. Nature 462| 10 December 2009| doi:10.1038/nature08555, (2009).
19	Coleman, N. M. Hydrographs of a Martian flood from a breached crater lake, with insights about flow calculations, channel erosion rates, and chasma growth. J. Geophys. Res. Planets 118, 263–277 (2013).
20	Fread, D. L. in Hydrology of disasters 85–126 (Springer, 1996).
21	Walder, J. S., Iverson, R. M., Godt, J. W., Logan, M. & Solovitz, S. A. Controls on the breach geometry and flood hydrograph during overtopping of noncohesive earthen dams: DAM-BREACH HYDRAULICS AND HYDROGRAPHS. Water Resour. Res. n/a–n/a (2015). doi:10.1002/2014WR016620
22	ASCE/EWRI Task Committee on Dam/Levee Breaching. Earthen Embankment Breaching. J. Hydraul. Eng. 137, 1549–1564 (2011).
23	Macchione. Macchione 2008 - Model for Predicting Floods due to Earthen Dam Breaching. I- Formulation and Evaluation.pdf. J. Hydraulic Engin. (2008). doi:10.1061/(ASCE)0733-9429(2008)134:12(1688)
24	Larsen, I. J. & Lamb, M. P. Progressive incision of the Channeled Scablands by outburst floods. Nature 538, 229–232 (2016).
25	Dickinson, W. R. Rejection of the lake spillover model for initial incision of the Grand Canyon, and discussion of alternatives. Geosphere 9, 1–20 (2012).
26	Garcia-Castellanos, D., VergÃ©s, J., Gaspar-Escribano, J. & Cloetingh, S. Interplay between tectonics, climate, and fluvial transport during the Cenozoic evolution of the Ebro Basin (NE Iberia). J. Geophys. Res. Solid Earth 108, n/a–n/a (2003).
27	Richardson, N. J. et al. Extraordinary denudation in the Sichuan Basin: Insights from low-temperature thermochronology adjacent to the eastern margin of the Tibetan Plateau. J. Geophys. Res. 113, (2008).
28	Probst, J.-L. & Suchet, P. A. Fluvial suspended sediment transport and mechanical erosionin the Maghreb (North Africa). Hydrol. Sci. J. 37, 621–637 (1992).
29	Lamb, M. P., Finnegan, N. J., Scheingross, J. S. & Sklar, L. S. New insights into the mechanics of fluvial bedrock erosion through flume experiments and theory. Geomorphology 244, 33–55 (2015).
30	Kao, H.-M. & Chang, T.-J. Numerical modeling of dambreak-induced flood and inundation using smoothed particle hydrodynamics. J. Hydrol. 448-449, 232–244 (2012).
31	Howard, A. D. & Kerby, G. Channel changes in badlands. Geol. Scoiety Americ Bull. 94, 739–752 (1983).
32	Whipple, K. X. & Tucker, G. E. Dynamics of the stream-power river incision model: Implications for height limits of mountain ranges, landscape response timescales, and research needs. J. Geophys. Res. B Solid Earth 104, 17661–17674 (1999).
33	Paola, C., Heller, P. L. & Angevine, C. L. Large-scale dynamics of grain-size variation in alluvial basins, 1: Theory. Basin Res. 4, 73–90 (1992).
34	Bansal. A Text Book of Fluid Mechanics and Hydraulic Machines. (Firewall Media, 2005).
35	van der Beek, P. & Bishop, P. Cenozoic river profile development in the Upper Lachlan catchment (SE Australia) as a test of quantitative fluvial incision models. J. Geophys. Res. Solid Earth 108, 2309 (2003).
36	LavÃ©, J. & Avouac, J. P. Fluvial incision and tectonic uplift across the Himalayas of central Nepal. J. Geophys. Res. B Solid Earth 106, 26561–26591 (2001).
37	Wobus, C., Helmsath, A., Whipple, K. & Hodges, K. Active out-of-sequence thrust faulting in the central Nepalese Himalaya. Nature 434, 1008–1011 (2005).
38	Courivaud, J. R. et al. Measuring the erodibility of soil materials constituting earth embankments: a key input for dams and levees safety assessment. in Hydro 2009, Lyon, 26-28 octobre 2009 9–p (2009).
39	Chang, D. S., Zhang, L. M., Xu, Y. & Huang, R. Q. Field testing of erodibility of two landslide dams triggered by the 12 May Wenchuan earthquake. Landslides 8, 321–332 (2011).
40	Elliot, W. J., Liebenow, A. M., Laflen, J. M. & Kohl, K. D. A compendium of soil erodibility data from WEPP cropland soil field erodibility experiments 1987 and 1988. Compend. Soil Erodibility Data WEPP Crop. Soil Field Erodibility Exp. 1987 88 (1989).
41	Attal, M., Tucker, G. E., Whittaker, A. C., Cowie, P. A. & Roberts, G. P. Modeling fluvial incision and transient landscape evolution: Influence of dynamic channel adjustment. J. Geophys. Res. 113, (2008).
42	FUJISAWA, K., KOBAYASHI, A. & YAMAMOTO, K. Erosion rates of compacted soils for embankments. 土木学会論文集 C 64, 403–410 (2008).
43	Whipple, K. X., Hancock, G. S. & Anderson, R. S. River incision into bedrock: Mechanics and relative efficacy of plucking, abrasion, and cavitation. GSA Bull. 112, 490–503 (2000).
44	Al-Madhhachi, A. T., G. J. Hanson, G. A. Fox, A. K. Tyagi, and R. Bulut. 2013. Measuring erodibility of cohesive soils using laboratory “mini” jet erosion tests. Transactions of the ASABE 56(3): 901-910.
